# Supplementary material for: Miocene and Pliocene dominated diversification of the lichen-forming fungal genus Melanohalea (Parmeliaceae, Ascomycota) and Pleistocene population expansions
Source: BMC Evol Biol. 2012 Sep 11;12:176. doi: 10.1186/1471-2148-12-176 (PMC3499221; doi:10.1186/1471-2148-12-176)
Supplement: Additional file 1 — Collection information for all Melanohalea specimens included in the present study. [file 1471-2148-12-176-S1.xlsx]

## Sheet: Final Data
Taxon_Label	Genus	Species/lineage	Collector	Voucher Number	Country	State/Province	ITS GenBank Acession #
M_elegantula_3646	Melanohalea	elegantula	Wang, Li-Song	Wang 17-28112-4 (SDNU)	China	Tibet	JQ813304
M_elegantula_3745	Melanohalea	elegantula	Esslinger, T.L.	Esslinger 18874 (TLE)	USA	California	JQ813305
M_elegantula_3760	Melanohalea	elegantula	Esslinger, T.L.	Esslinger 18755 (TLE)	USA	Idaho	JQ813306
M_elegantula_3765	Melanohalea	elegantula	Esslinger, T.L.	Esslinger 18830 (TLE)	USA	Utah	JQ813307
M_elegantula_3766	Melanohalea	elegantula	Esslinger, T.L.	Esslinger 18815 (TLE)	USA	Utah	JQ813308
M_elegantula_3772	Melanohalea	elegantula	Leavitt, S.D.	Leavitt 09-505a (F)	USA	Nevada	JQ813309
M_elegantula_3774	Melanohalea	elegantula	Leavitt, S.D.	Leavitt 09-502 (F)	USA	Nevada	JQ813310
M_elegantula_3784	Melanohalea	elegantula	Leavitt, S.D.	Leavitt 09-500 (F)	USA	Utah	JQ813311
M_elegantula_3786	Melanohalea	elegantula	Leavitt, S.D.	Leavitt 09-502 (F)	USA	Utah	JQ813312
M_elegantula_3788	Melanohalea	elegantula	Leavitt, S.D.	Leavitt 09-504 (F)	USA	Utah	JQ813313
M_elegantula_3789	Melanohalea	elegantula	Leavitt, S.D.	Leavitt 09-505 (F)	USA	Utah	JQ813314
M_elegantula_3790	Melanohalea	elegantula	Leavitt, S.D.	Leavitt 10-001 (F)	USA	Utah	JQ813315
M_elegantula_3903	Melanohalea	elegantula	Spribille, T.	Spribille 20711 (F)	USA	Montana	JQ813316
M_elegantula_3905	Melanohalea	elegantula	Spribille, T.	Spribille 20670 (GZU)	USA	Montana	JQ813317
M_elegantula_3958	Melanohalea	elegantula (saxicolous)	Hansen, E.	Hansen ESH-09B.278 (C)	Greenland	northwest	JQ813318
M_elegantula_3959	Melanohalea	elegantula (saxicolous)	Hansen, E.	Hansen ESH-09B.048 (C)	Greenland	northwest	JQ813319
M_elegantula_3962	Melanohalea	elegantula (saxicolous)	Hansen, E.	Hansen ESH-07.279 (C)	Greenland	south	JQ813320
M_elegantula_3965	Melanohalea	elegantula	Leavitt, S.D.	Leavitt 1034 (F)	USA	Nevada	JQ813321
M_elegantula_3966	Melanohalea	elegantula	Leavitt, S.D.	Leavitt 1033J (F)	USA	Nevada	JQ813322
M_elegantula_3968	Melanohalea	elegantula	Leavitt, S.D.	Leavitt 1033I (F)	USA	Nevada	JQ813323
M_elegantula_3969	Melanohalea	elegantula	Leavitt, S.D.	Leavitt 1033H (F)	USA	Nevada	JQ813324
M_elegantula_3970	Melanohalea	elegantula	Leavitt, S.D.	Leavitt 1033D (F)	USA	Nevada	JQ813325
M_elegantula_3971	Melanohalea	elegantula	Leavitt, S.D.	Leavitt 1033B (F)	USA	Nevada	JQ813326
M_elegantula_3972	Melanohalea	elegantula	Leavitt, S.D.	Leavitt 1033A (F)	USA	Nevada	JQ813327
M_elegantula_3973	Melanohalea	elegantula	Leavitt, S.D.	Leavitt 1033F (F)	USA	Nevada	JQ813328
M_elegantula_3974	Melanohalea	elegantula	Leavitt, S.D.	Leavitt 1033E (F)	USA	Nevada	JQ813329
M_elegantula_3975	Melanohalea	elegantula	Leavitt, S.D.	Leavitt 1033C (F)	USA	Nevada	JQ813330
M_elegantula_3976	Melanohalea	elegantula	Leavitt, S.D.	Leavitt 1033G (F)	USA	Nevada	JQ813331
M_elegantula_3977	Melanohalea	elegantula	Leavitt, S.D.	Leavitt 1036.FW4 (F)	USA	Utah	JQ813332
M_elegantula_3978	Melanohalea	elegantula	Leavitt, S.D.	Leavitt 1036.FW3 (F)	USA	Utah	JQ813333
M_elegantula_3980	Melanohalea	elegantula	Leavitt, S.D.	Leavitt 1036.FW1 (F)	USA	Utah	JQ813334
M_elegantula_3990	Melanohalea	elegantula	Leavitt, S.D.	Leavitt 10-30.RC3 (F)	USA	Utah	JQ813335
M_elegantula_4094	Melanohalea	elegantula	Crespo, A.	MAF 19608h (MAF)	Turkey	unknown	JQ813336
M_elegantula_4095	Melanohalea	elegantula	Crespo, A.	MAF 19608f (MAF)	Turkey	unknown	JQ813337
M_elegantula_4096	Melanohalea	elegantula	Sheika, M.	Sheika s.n. (MAF)	India	Jammu & Kashmir	JQ813338
M_elegantula_4097	Melanohalea	elegantula	Crespo, A.	Crespo 94d (MAF)	Chile	unknown	JQ813339
M_elegantula_4098	Melanohalea	elegantula	Perez-Ortega, S.	Perez-Ortega s.n. (MAF)	Chile	Tierra del Fuego	JQ813340
M_elegantula_4137	Melanohalea	elegantula	Leavitt, S.D.	Leavitt 10-357 (F)	USA	Nevada	JQ813341
M_elegantula_4204	Melanohalea	elegantula	Leavitt, S.D.	Leavitt 10-302 (F)	USA	Colorado	JQ813342
M_elegantula_4206	Melanohalea	elegantula	Leavitt, S.D.	Leavitt 10-331 (F)	USA	Colorado	JQ813343
M_elegantula_4208	Melanohalea	elegantula	Leavitt, S.D.	Leavitt 10-346 (F)	USA	Nevada	JQ813344
M_elegantula_4210	Melanohalea	elegantula	Leavitt, S.D.	Leavitt 10-354 (F)	USA	Nevada	JQ813345
M_elegantula_4218	Melanohalea	elegantula	Leavitt, S.D.	Leavitt 10-320 (F)	USA	Colorado	JQ813346
M_elegantula_4219	Melanohalea	elegantula	Leavitt, S.D.	Leavitt 10-323 (F)	USA	Colorado	JQ813347
M_elegantula_4223	Melanohalea	elegantula	Leavitt, S.D.	Leavitt 10-333 (F)	USA	Colorado	JQ813348
M_elegantula_4224	Melanohalea	elegantula	Leavitt, S.D.	Leavitt 10-339 (F)	USA	Colorado	JQ813349
M_elegantula_4227	Melanohalea	elegantula	Leavitt, S.D.	Leavitt 10-353 (F)	USA	Nevada	JQ813350
M_elegantula_4228	Melanohalea	elegantula	Leavitt, S.D.	Leavitt 10-355 (F)	USA	Nevada	JQ813351
M_elegantula_4229	Melanohalea	elegantula	Leavitt, S.D.	Leavitt 10-356 (F)	USA	Nevada	JQ813352
M_elegantula_4230	Melanohalea	elegantula	Leavitt, S.D.	Leavitt 10-357 (F)	USA	Nevada	JQ813353
M_elegantula_4231	Melanohalea	elegantula	Leavitt, S.D.	Leavitt 10-358 (F)	USA	Nevada	JQ813354
M_elegantula_4295	Melanohalea	elegantula	Leavitt, S.D.	Leavitt 10.site10.01 (F)	USA	Washington	JQ813355
M_elegantula_4297	Melanohalea	elegantula	Leavitt, S.D.	Leavitt 10.site11.01 (F)	USA	Washington	JQ813356
M_elegantula_4303	Melanohalea	elegantula	Leavitt, S.D.	Leavitt 10.site12.01 (F)	USA	Washington	JQ813357
M_elegantula_4307	Melanohalea	elegantula	Leavitt, S.D.	Leavitt 10.site13.01 (F)	USA	Washington	JQ813358
M_elegantula_4315	Melanohalea	elegantula	Leavitt, S.D.	Leavitt 10.site18.01 (F)	USA	Oregon	JQ813359
M_elegantula_4316	Melanohalea	elegantula	Leavitt, S.D.	Leavitt 10.site18.02 (F)	USA	Oregon	JQ813360
M_elegantula_4317	Melanohalea	elegantula	Leavitt, S.D.	Leavitt 10.site18.03 (F)	USA	Oregon	JQ813361
M_elegantula_4340	Melanohalea	elegantula	Leavitt, S.D.	Leavitt 10.site37.01 (F)	USA	Washington	JQ813362
M_elegantula_4342	Melanohalea	elegantula	Leavitt, S.D.	Leavitt 10.site37.02 (F)	USA	Washington	JQ813363
M_elegantula_4343	Melanohalea	elegantula	Leavitt, S.D.	Leavitt 10.site37.03 (F)	USA	Washington	JQ813364
M_elegantula_4363	Melanohalea	elegantula	Leavitt, S.D.	Leavitt 10.site45.01 (F)	USA	Washington	JQ813365
M_elegantula_4385	Melanohalea	elegantula	McCune, B.	McCune 30931 (OSU)	USA	Montana	JQ813366
M_elegantula_4386	Melanohalea	elegantula	McCune, B.	McCune 29728 (OSU)	USA	Oregon	JQ813367
M_elegantula_4387	Melanohalea	elegantula	McCune, B.	McCune 28650 (OSU)	USA	Washington	JQ813368
M_elegantula_4433	Melanohalea	elegantula	McCune, B.	McCune 30520 (OSU)	USA	Oregon	JQ813369
M_elegantula_4612	Melanohalea	elegantula	Leavitt, S.D.	Leavitt 11-022 (F)	USA	Utah	JQ813370
M_elegantula_4615	Melanohalea	elegantula	Leavitt, S.D.	Leavitt 11-025 (F)	USA	Utah	JQ813371
M_elegantula_4625	Melanohalea	elegantula	Goward, T	Goward 10-31 (UBC)	Canada	British Columbia	JQ813372
M_elegantula_4626	Melanohalea	elegantula (sax)	Goward, T	Goward 06-1661 (UBC)	Canada	British Columbia	JQ813373
M_elegantula_4627	Melanohalea	elegantula	Bjork, C.	Bjork 14131 (UBC)	USA	Washington	JQ813374
M_elegantula_4629	Melanohalea	elegantula	Holzinger, J.	Holzinger 1314 (UBC)	USA	California	JQ813375
M_elegantula_4630	Melanohalea	elegantula	Holzinger, J.	Holzinger 1540 (UBC)	USA	California	JQ813376
M_elegantula_4638	Melanohalea	elegantula	Goward, T	Goward 09-89c (UBC)	Canada	British Columbia	JQ813377
M_elegantula_4639	Melanohalea	elegantula (sax)	Bjork, C.	Bjork 18674a (UBC)	Canada	Alberta	JQ813378
M_elegantula_4641	Melanohalea	elegantula	Goward, T	Goward 10-28b (UBC)	Canada	British Columbia	JQ813379
M_elegantula_4644	Melanohalea	elegantula	Goward, T	Goward 10-25 (UBC)	Canada	British Columbia	JQ813380
M_elegantula_4645	Melanohalea	elegantula	Goward, T	Goward 06-992 (UBC)	Canada	British Columbia	JQ813381
M_elegantula_4646	Melanohalea	elegantula	Goward, T	Goward 06-1050 (UBC)	Canada	British Columbia	JQ813382
M_elegantula_4647	Melanohalea	elegantula	Goward, T	Goward 06-1656 (UBC)	Canada	British Columbia	JQ813383
M_elegantula_4648	Melanohalea	elegantula	Goward, T	Goward 10-34 (UBC)	Canada	British Columbia	JQ813384
M_elegantula_4649	Melanohalea	elegantula	Goward, T	Goward 10-24 (UBC)	Canada	British Columbia	JQ813385
M_elegantula_4674	Melanohalea	elegantula	Goward, T	Goward 06-1034 (UBC)	Canada	British Columbia	JQ813386
M_elegantula_4817	Melanohalea	elegantula	Esslinger, T.L.	Esslinger BP115-1 (TLE)	USA	Washington	JQ813387
M_elegantula_4818	Melanohalea	elegantula (sax)	Esslinger, T.L.	Esslinger BP115-2 (TLE)	USA	Washington	JQ813388
M_elegantula_4827	Melanohalea	elegantula (sax)	Esslinger, T.L.	Esslinger BP109-2 (TLE)	Canada	British Columbia	JQ813389
M_elegantula_4828	Melanohalea	elegantula	Esslinger, T.L.	Esslinger BP109-3 (TLE)	Canada	British Columbia	JQ813390
M_elegantula_4854	Melanohalea	elegantula	Esslinger, T.L.	Esslinger BP93-3 (TLE)	Canada	Yukon Territory	JQ813391
M_elegantula_4877	Melanohalea	elegantula	Esslinger, T.L.	Esslinger BP72-2 (TLE)	USA	Alaska	JQ813392
M_elegantula_4898	Melanohalea	elegantula	Esslinger, T.L.	Esslinger BP85-1 (TLE)	Canada	Yukon Territory	JQ813393
M_elegantula_5204	Melanohalea	elegantula (bulbous isidia)	Esslinger, T.L.	Esslinger BP135-2 (TLE)	USA	Montana	JQ813394
M_elegantula_5212	Melanohalea	elegantula (very fine isidia)	Esslinger, T.L.	Esslinger BP17-1 (TLE)	Canada	Yukon Terr.	JQ813395
M_elegantula_5221	Melanohalea	elegantula (sax)	Esslinger, T.L.	Esslinger BP132-1 (TLE)	USA	Idaho	JQ813396
M_elegantula_5222	Melanohalea	elegantula	Esslinger, T.L.	Esslinger BP132-2 (TLE)	USA	Idaho	JQ813397
M_elegantula_5240	Melanohalea	elegantula (sax)	Esslinger, T.L.	Esslinger BP127-1 (TLE)	USA	Washington	JQ813398
M_elegantula_5241	Melanohalea	elegantula	Esslinger, T.L.	Esslinger BP127-2 (TLE)	USA	Washington	JQ813399
M_elegantula_5242	Melanohalea	elegantula	Esslinger, T.L.	Esslinger BP124-1 (TLE)	USA	Washington	JQ813400
M_elegantula_6015	Melanohalea	elegantula	Knudsen, K.	Knudsen 13677 (TLE)	USA	California	JQ813401
M_elegantula_Essl16362	Melanohalea	elegantula	Esslinger, T.L.	Esslinger 16362 (TLE)	USA	Idaho	JQ813402
M_elegantula_Essl16550	Melanohalea	elegantula	Esslinger, T.L.	Esslinger 16550 (TLE)	USA	Oregon	JQ813403
M_elegantula_Spain_6042	Melanohalea	laciniatula	Crespo, A. & Divakar	MAF10224 (MAF)	Spain	unknown	JQ813556
M_exasperata_3665	Melanohalea	exasperata	Aptroot, A.	Aptroot 68148 (F)	The Netherlands	Gelderland	JQ813404
M_exasperata_3683	Melanohalea	exasperata	Coppins, B.J.	Coppins 23035 (F)	Scotland	Easterness	JQ813405
M_exasperata_3906	Melanohalea	exasperata	Spribille, T.	Spribille 18629-C (GZU)	Greece	Epirus	JQ813406
M_exasperata_3907	Melanohalea	exasperata	Spribille, T.	Spribille 18819 (GZU)	Greece	Epirus	JQ813407
M_exasperata_3926	Melanohalea	exasperata	Thell, A.	s.n. (LD)	Sweden	Skane	JQ813408
M_exasperata_4110	Melanohalea	exasperata	Leppik, E.	TU 55230 (TU)	Estonia	unknown	JQ813409
M_exasperata_4500	Melanohalea	exasperata	Bjerke, J.W	Bjerke 6-9-2010 (TLE)	Norway	Tromso	JQ813410
M_exasperata_4501	Melanohalea	exasperata	Bjerke, J.W	Bjerke 5-9-2010 (TLE)	Norway	Tromso	JQ813411
M_exasperata_MAF10225	Melanohalea	exasperata	Blanco, O.	MAF 10225 (MAF)	Spain	unknown	AY611081
M_exasperata_Spain_6043	Melanohalea	exasperataSPAIN	Crespo, A.	MAF 10214 (MAF)	Spain	unknown	JQ813415
M_exasperata_Spain_6044	Melanohalea	exasperataSPAIN	Crespo et al.	MAF 7636 (MAF)	Spain	unknown	JQ813416
M_exasperatula_3666	Melanohalea	exasperatula	Aptroot, A.	Aptroot 6692 (F)	The Netherlands	Utrecht	JQ813417
M_exasperatula_3746	Melanohalea	exasperatula	Esslinger, T.L.	Esslinger 18855 (TLE)	USA	California	JQ813418
M_exasperatula_3761	Melanohalea	exasperatula	Esslinger, T.L.	Esslinger 18682 (TLE)	USA	Washington	JQ813419
M_exasperatula_3768	Melanohalea	exasperatula	Henson, A.	Henson 2/2010 (TLE)	USA	Colorado	JQ813420
M_exasperatula_3770	Melanohalea	exasperatula	Henson, A.	Henson 2/2009A1 (TLE)	USA	Colorado	JQ813421
M_exasperatula_3775	Melanohalea	exasperatula	Leavitt, S.D.	Leavitt 09-344a (F)	USA	Utah	JQ813422
M_exasperatula_3776	Melanohalea	exasperatula	Leavitt, S.D.	Leavitt 09-344b (F)	USA	Utah	JQ813423
M_exasperatula_3779	Melanohalea	exasperatula	Leavitt, S.D.	Leavitt 09-344e (F)	USA	Utah	JQ813424
M_exasperatula_3898	Melanohalea	exasperatula	Spribille, T.	Spribille 19961 (GZU)	Canada	BC	JQ813425
M_exasperatula_3926	Melanohalea	exasperatula	Thell, A.	Thell s.n. (LD)	Sweden	Skane	JQ813426
M_exasperatula_4099	Melanohalea	exasperatula	Crespo, A.	MAF 19602o (MAF)	Turkey	unknown	JQ813427
M_exasperatula_4100	Melanohalea	exasperatula	Crespo, A.	MAF 19615i (MAF)	Turkey	unknown	JQ813428
M_exasperatula_4101	Melanohalea	exasperatula	Crespo, A.	MAF 19602o (MAF)	Turkey	unknown	JQ813429
M_exasperatula_4102	Melanohalea	exasperatula	Crespo, A.	MAF 19615g (MAF)	Turkey	unknown	JQ813430
M_exasperatula_4103	Melanohalea	exasperatula	Crespo, A.	Crespo s.n. (MAF)	Morocco	Medium Atlas	JQ813431
M_exasperatula_4108	Melanohalea	exasperatula	Saa, L	TU 51002 (TU)	Estonia	unknown	JQ813432
M_exasperatula_4109	Melanohalea	exasperatula	Randlane, T.	TU 51004 (TU)	Estonia	unknown	JQ813433
M_exasperatula_4111	Melanohalea	exasperatula	Leppik, E.	TU 55231 (TU)	Estonia	unknown	JQ813434
M_exasperatula_4115	Melanohalea	exasperatula	Rauist, U.	Rauist s.n. (TU)	Estonia	unknown	JQ813435
M_exasperatula_4116	Melanohalea	exasperatula	Randlane, T.	TU 51003 (TU)	Estonia	unknown	JQ813436
M_exasperatula_4198	Melanohalea	exasperatula	Lumbsch, H.T.	Lumbsch 20114a (F)	USA	Michigan	JQ813437
M_exasperatula_4200	Melanohalea	exasperatula	Lumbsch, H.T.	Lumbsch 20116c (F)	USA	Michigan	JQ813438
M_exasperatula_4205	Melanohalea	exasperatula	Leavitt, S.D.	Leavitt 10-310 (F)	USA	Colorado	JQ813439
M_exasperatula_4207	Melanohalea	exasperatula	Leavitt, S.D.	Leavitt 10-345 (F)	USA	Colorado	JQ813440
M_exasperatula_4211	Melanohalea	exasperatula	Leavitt, S.D.	Leavitt 10-301 (F)	USA	Colorado	JQ813441
M_exasperatula_4221	Melanohalea	exasperatula	Leavitt, S.D.	Leavitt 10-325 (F)	USA	Colorado	JQ813442
M_exasperatula_4232	Melanohalea	exasperatula	Leavitt, S.D.	Leavitt 10-328 (F)	USA	Colorado	JQ813443
M_exasperatula_4268	Melanohalea	exasperatula	Glacy, L.	Glacy s.n. (F)	USA	California	JQ813444
M_exasperatula_4274	Melanohalea	exasperatula	Leavitt, S.D.	Leavitt 10.site32.01 (F)	USA	Washington	JQ813445
M_exasperatula_4275	Melanohalea	exasperatula	Leavitt, S.D.	Leavitt 10.site32.02 (F)	USA	Washington	JQ813446
M_exasperatula_4277	Melanohalea	exasperatula	Leavitt, S.D.	Leavitt 10.site32.03 (F)	USA	Washington	JQ813447
M_exasperatula_4278	Melanohalea	exasperatula	Leavitt, S.D.	Leavitt 10.site32.04 (F)	USA	Washington	JQ813448
M_exasperatula_4282	Melanohalea	exasperatula	Leavitt, S.D.	Leavitt 10.site33.01 (F)	USA	Washington	JQ813449
M_exasperatula_4312	Melanohalea	exasperatula	Leavitt, S.D.	Leavitt 10.site16.01 (F)	USA	Oregon	JQ813450
M_exasperatula_4313	Melanohalea	exasperatula	Leavitt, S.D.	Leavitt 10.site16.02 (F)	USA	Oregon	JQ813451
M_exasperatula_4321	Melanohalea	exasperatula	Leavitt, S.D.	Leavitt 10.site23.01 (F)	USA	Oregon	JQ813452
M_exasperatula_4329	Melanohalea	exasperatula	Leavitt, S.D.	Leavitt 10.site33.01 (F)	USA	Washington	JQ813453
M_exasperatula_4339	Melanohalea	exasperatula	Leavitt, S.D.	Leavitt 10.site23.02 (F)	USA	Oregon	JQ813454
M_exasperatula_4345	Melanohalea	exasperatula	Leavitt, S.D.	Leavitt 10.site38.01 (F)	USA	Idaho	JQ813455
M_exasperatula_4346	Melanohalea	exasperatula	Leavitt, S.D.	Leavitt 10.site38.02 (F)	USA	Idaho	JQ813456
M_exasperatula_4349	Melanohalea	exasperatula	Leavitt, S.D.	Leavitt 10.site39.01 (F)	USA	Washington	JQ813457
M_exasperatula_4354	Melanohalea	exasperatula	Leavitt, S.D.	Leavitt 10.site40.01 (F)	USA	Idaho	JQ813458
M_exasperatula_4357	Melanohalea	exasperatula	Leavitt, S.D.	Leavitt 10.site41.01 (F)	USA	Idaho	JQ813459
M_exasperatula_4358	Melanohalea	exasperatula	Leavitt, S.D.	Leavitt 10.site41.02 (F)	USA	Idaho	JQ813460
M_exasperatula_4359	Melanohalea	exasperatula	Leavitt, S.D.	Leavitt 10.site42.01 (F)	USA	Idaho	JQ813461
M_exasperatula_4360	Melanohalea	exasperatula	Leavitt, S.D.	Leavitt 10.site43.01 (F)	USA	Washington	JQ813462
M_exasperatula_4369	Melanohalea	exasperatula	Leavitt, S.D.	Leavitt 10.site47.01 (F)	USA	Washington	JQ813463
M_exasperatula_4628	Melanohalea	exasperatula	Goward, T	Goward 10-27 (UBC)	Canada	British Columbia	JQ813464
M_exasperatula_4631	Melanohalea	exasperatula	Goward, T	Goward 07-250 (UBC)	Canada	British Columbia	JQ813465
M_exasperatula_4632	Melanohalea	exasperatula	Goward, T	Goward 10-40 (UBC)	Canada	British Columbia	JQ813466
M_exasperatula_4633	Melanohalea	exasperatula	Goward, T	Goward 07-283 (UBC)	Canada	British Columbia	JQ813467
M_exasperatula_4634	Melanohalea	exasperatula	Goward, T	Goward 07-268 (UBC)	Canada	British Columbia	JQ813468
M_exasperatula_4635	Melanohalea	exasperatula	Bjork, C.	Bjork 21174 (UBC)	Canada	British Columbia	JQ813469
M_exasperatula_4637	Melanohalea	exasperatula	Goward, T	Goward 09-89b (UBC)	Canada	British Columbia	JQ813470
M_exasperatula_4642	Melanohalea	exasperatula	Bjork, C.	Bjork 20078 (UBC)	USA	Washington	JQ813471
M_exasperatula_4643	Melanohalea	exasperatula	Goward, T	Goward 10-48 (UBC)	Canada	British Columbia	JQ813472
M_exasperatula_4650	Melanohalea	exasperatula	Goward, T	Goward 09-60 (UBC)	Canada	British Columbia	JQ813473
M_exasperatula_4651	Melanohalea	exasperatula	Goward, T	Goward 10-29 (UBC)	Canada	British Columbia	JQ813474
M_exasperatula_4652	Melanohalea	exasperatula	Goward, T	Goward 06-1299 (UBC)	Canada	British Columbia	JQ813475
M_exasperatula_4812	Melanohalea	exasperatula	Esslinger, T.L.	Esslinger BP118-1 (TLE)	USA	Washington	JQ813476
M_exasperatula_4814	Melanohalea	exasperatula	Esslinger, T.L.	Esslinger BP117-2 (TLE)	USA	Washington	JQ813477
M_exasperatula_4816	Melanohalea	exasperatula	Esslinger, T.L.	Esslinger BP116-1 (TLE)	USA	Washington	JQ813478
M_exasperatula_4825	Melanohalea	exasperatula	Esslinger, T.L.	Esslinger BP110-1 (TLE)	Canada	British Columbia	JQ813479
M_exasperatula_4830	Melanohalea	exasperatula	Esslinger, T.L.	Esslinger BP108-1 (TLE)	Canada	British Columbia	JQ813480
M_exasperatula_4832	Melanohalea	exasperatula	Esslinger, T.L.	Esslinger BP105-1 (TLE)	Canada	British Columbia	JQ813481
M_exasperatula_4838	Melanohalea	exasperatula	Esslinger, T.L.	Esslinger BP99-1 (TLE)	Canada	British Columbia	JQ813482
M_exasperatula_4847	Melanohalea	exasperatula	Esslinger, T.L.	Esslinger BP96-1 (TLE)	Canada	British Columbia	JQ813483
M_exasperatula_4848	Melanohalea	exasperatula	Esslinger, T.L.	Esslinger BP96-2 (TLE)	Canada	British Columbia	JQ813484
M_exasperatula_4853	Melanohalea	exasperatula	Esslinger, T.L.	Esslinger BP93-2 (TLE)	Canada	Yukon Territory	JQ813485
M_exasperatula_4858	Melanohalea	exasperatula	Esslinger, T.L.	Esslinger BP47-3 (TLE)	USA	Alaska	JQ813486
M_exasperatula_4860	Melanohalea	exasperatula	Esslinger, T.L.	Esslinger BP50-2 (TLE)	USA	Alaska	JQ813487
M_exasperatula_4866	Melanohalea	exasperatula	Esslinger, T.L.	Esslinger BP57-2 (TLE)	USA	Alaska	JQ813488
M_exasperatula_4870	Melanohalea	exasperatula	Esslinger, T.L.	Esslinger BP66-1 (TLE)	USA	Alaska	JQ813489
M_exasperatula_4872	Melanohalea	exasperatula	Esslinger, T.L.	Esslinger BP66-3 (TLE)	USA	Alaska	JQ813490
M_exasperatula_4873	Melanohalea	exasperatula	Esslinger, T.L.	Esslinger BP67-1 (TLE)	USA	Alaska	JQ813491
M_exasperatula_4875	Melanohalea	exasperatula	Esslinger, T.L.	Esslinger BP71-1 (TLE)	USA	Alaska	JQ813492
M_exasperatula_4878	Melanohalea	exasperatula	Esslinger, T.L.	Esslinger BP72-3 (TLE)	USA	Alaska	JQ813493
M_exasperatula_4880	Melanohalea	exasperatula	Esslinger, T.L.	Esslinger BP73-2 (TLE)	USA	Alaska	JQ813494
M_exasperatula_4894	Melanohalea	exasperatula	Esslinger, T.L.	Esslinger BP80-4 (TLE)	USA	Alaska	JQ813495
M_exasperatula_4897	Melanohalea	exasperatula	Esslinger, T.L.	Esslinger BP81-3 (TLE)	USA	Alaska	JQ813496
M_exasperatula_4899	Melanohalea	exasperatula	Esslinger, T.L.	Esslinger BP85-2 (TLE)	Canada	Yukon Territory	JQ813497
M_exasperatula_4900	Melanohalea	exasperatula	Esslinger, T.L.	Esslinger BP86-1 (TLE)	Canada	Yukon Territory	JQ813498
M_exasperatula_5059	Melanohalea	exasperatula	John, A. et al.	John et al. 7.VII.2011 (F)	Germany	Saarland	JQ813499
M_exasperatula_5060	Melanohalea	exasperatula	John, A. et al.	John et al. s.n. (F)	Germany	Saarland	JQ813500
M_exasperatula_5061	Melanohalea	exasperatula	John, A. et al.	John et al. s.n. (F)	Germany	Saarland	JQ813501
M_exasperatula_5193	Melanohalea	exasperatula	Esslinger, T.L.	Esslinger BP4-1 (TLE)	Canada	British Columbia	JQ813502
M_exasperatula_5198	Melanohalea	exasperatula	Esslinger, T.L.	Esslinger BP7-1 (TLE)	Canada	British Columbia	JQ813503
M_exasperatula_5205	Melanohalea	exasperatula	Esslinger, T.L.	Esslinger BP134-1 (TLE)	USA	Montana	JQ813504
M_exasperatula_5211	Melanohalea	exasperatula	Esslinger, T.L.	Esslinger BP16-2 (TLE)	Canada	Yukon Terr.	JQ813505
M_exasperatula_5213	Melanohalea	exasperatula	Esslinger, T.L.	Esslinger BP19-1 (TLE)	Canada	Yukon Terr.	JQ813506
M_exasperatula_5218	Melanohalea	exasperatula	Esslinger, T.L.	Esslinger BP21-1 (TLE)	Canada	Yukon Terr.	JQ813507
M_exasperatula_5219	Melanohalea	exasperatula	Esslinger, T.L.	Esslinger BP22-1 (TLE)	Canada	Yukon Terr.	JQ813508
M_exasperatula_5223	Melanohalea	exasperatula	Esslinger, T.L.	Esslinger BP131-1 (TLE)	USA	Washington	JQ813509
M_exasperatula_5226	Melanohalea	exasperatula	Esslinger, T.L.	Esslinger BP128-2 (TLE)	USA	Washington	JQ813510
M_exasperatula_5227	Melanohalea	exasperatula	Esslinger, T.L.	Esslinger BP25-1 (TLE)	USA	Alaska	JQ813511
M_exasperatula_5231	Melanohalea	exasperatula	Esslinger, T.L.	Esslinger BP28-2 (TLE)	USA	Alaska	JQ813512
M_exasperatula_5236	Melanohalea	exasperatula	Esslinger, T.L.	Esslinger BP30-4 (TLE)	USA	Alaska	JQ813513
M_exasperatula_5768	Melanohalea	exasperatula	Esslinger, T.L.	Esslinger BP141-1 (TLE)	USA	Minnesota	JQ813514
M_exasperatula_5991	Melanohalea	exasperatula	Spribille, T.	Spribille 29714 (GZU)	Canada	British Columbia	JQ813515
M_exasperatula_5992	Melanohalea	exasperatula	Spribille, T.	Spribille 28236 (GZU)	Canada	Yukon Territory	JQ813516
M_exasperatula_5993	Melanohalea	exasperatula	Spribille, T.	Spribille 30060 (GZU)	USA	Montana	JQ813517
M_exasperatula_6051	Melanohalea	exasperatula	Wetmore, T	Wetmore 98448 (WIS)	USA	Wisconsin	JQ813518
M_exasperatula_Essl16554	Melanohalea	exasperatula	Esslinger, T.L.	Esslinger 16554 (TLE)	USA	unknown	JQ813519
M_exasperatula_MAF10213	Melanohalea	exasperatula	Crespo et al.	10213 (MAF)	Spain	unknown	JQ813520
M_exasperatula_MAF213	Melanohalea	exasperatula	Crespo et al.	10213 (MAF)	Spain	unknown	JQ813521
M_gomukhensis_6049	Melanohalea	exasperatula	Divakar, P.K.	3929 (MAF)	India	unknown	JQ813522
M_gomukhensis_6050	Melanohalea	exasperatula	Divakar, P.K.	1109 (MAF)	India	unknown	JQ813523
M_halei_4006	Melanohalea	halei	Harris, R.	Harris 55554 (NY)	USA	Maine	JQ813524
M_halei_4007	Melanohalea	halei	Harris, R.	Harris 54671 (NY)	USA	Maine	JQ813525
M_halei_4008	Melanohalea	halei	Lendemer, J.	Lendemer 19249 (NY)	USA	North Carolina	JQ813526
M_halei_4009	Melanohalea	halei	Tripp, E.A.	Tripp 722 (NY)	USA	North Carolina	JQ813527
M_halei_4011	Melanohalea	halei	Harris, R.	Harris 54342 (NY)	USA	Vermont	JQ813528
M_infumata_3892	Melanohalea	infumata	Spribille, T.	Spribille 52177 (KLGO)	USA	Alaska	JQ813529
M_infumata_3960	Melanohalea	infumata	Hansen, E.	ESH-08.265 (C)	Greenland	S	JQ813530
M_infumata_3961	Melanohalea	infumata	Hansen, E.	ESH-08.190 (C)	Greenland	S	JQ813531
M_infumata_4502	Melanohalea	infumata	Bjerke, J.W	Bjerke WP286-1 (UBC)	Norway	Troms	JQ813532
M_infumata_4640	Melanohalea	infumata	Bjork, C.	Bjork 18674b (UBC)	Canada	Alberta	JQ813533
M_infumata_4874	Melanohalea	infumata	Esslinger, T.L.	Esslinger BP70-1 (TLE)	USA	Alaska	JQ813534
M_infumata_4888	Melanohalea	infumata	Esslinger, T.L.	Esslinger BP78-4 (TLE)	USA	Alaska	JQ813535
M_infumata_5200	Melanohalea	infumata	Esslinger, T.L.	Esslinger BP12-1 (TLE)	Canada	Yukon Terr.	JQ813536
M_infumata_5209	Melanohalea	infumata	Esslinger, T.L.	Esslinger BP13-1 (TLE)	Canada	Yukon Terr.	JQ813537
M_infumata_5771	Melanohalea	infumata	Esslinger, T.L.	Esslinger BP142-2 (TLE)	USA	Minnesota	JQ813538
M_infumata_5987	Melanohalea	infumata	Spribille, T.	Spribille 29573 (GZU)	Canada	British Columbia	JQ813539
M_laciniatula_3684	Melanohalea	laciniatula	Coppins, B.J.	Coppins 23034 (F)	Scotland	Easterness	JQ813540
M_laciniatula_3894	Melanohalea	laciniatula	Thell, A.	Thell s.n. (LD)	Sweden	Skane	JQ813541
M_laciniatula_3895	Melanohalea	laciniatula	Thell, A.	Thell s.n. (LD)	Sweden	Skane	JQ813542
M_laciniatula_3896	Melanohalea	laciniatula	Thell, A.	Thell s.n. (LD)	Sweden	blekinge	JQ813543
M_laciniatula_3919	Melanohalea	laciniatula	Spribille, T.	Spribille 16024 (GZU)	Greece	Epirus	JQ813544
M_laciniatula_3952	Melanohalea	laciniatula	Berlin, E.	Berlin 9034 (LD)	Sweden	Skane	JQ813545
M_laciniatula_4075	Melanohalea	laciniatula	Crespo, A.	Crespo 6027g (MAF)	Spain	Burgos	JQ813546
M_laciniatula_4091	Melanohalea	laciniatula	Crespo, A.	Crespo 6028h (MAF)	Spain	Burgos	JQ813547
M_laciniatula_4092	Melanohalea	laciniatula	Sheika, M.	Crespo 6027g/a (MAF)	Spain	Burgos	JQ813548
M_laciniatula_4093	Melanohalea	laciniatula	Crespo, A.	Crespo s.n. (MAF)	Spain	La Barranca	JQ813549
M_laciniatula_MAF10218	Melanohalea	laciniatula	Crespo, A. & Divakar, P.K.	MAF10218 (MAF)	Spain	unknown	JQ813550
M_laciniatula_MAF10226	Melanohalea	laciniatula	Crespo et al.	MAF10226 (MAF)	Spain	unknown	JQ813551
M_laciniatula_MAF10231	Melanohalea	laciniatula	Crespo, A.	MAF10231 (MAF)	Spain	unknown	JQ813552
M_laciniatula_MAF5592	Melanohalea	laciniatula	Arago´n, Herrero & Martı´nez	MAF5592 (MAF)	Spain	unknown	JQ813553
M_laciniatula_MELEGAN3	Melanohalea	laciniatula	Crespo & Divakar	MAF10218 (MAF)	Spain	unknown	JQ813554
M_laciniatula_MSP5	Melanohalea	laciniatula	Crespo	MAF10231 MAF)	Spain	unknown	JQ813555
M_lobulata_3626	Melanohalea	lobulata	Wang, Hai-Ying	20084037 (SDNU)	China	Sichuan	JQ813557
M_lobulata_3647	Melanohalea	lobulata	Wang, Hai-Ying	20084037 (SDNU)	China	Sichuan	JQ813558
M_lobulata_3661	Melanohalea	lobulata	Wang, Hai-Ying	20084052-1 (SDNU)	China	Sichuan	JQ813559
M_multispora_1_3615	Melanohalea	multispora	Esslinger, T.L.	Esslinger 18783 (TLE)	USA	Idaho	JQ813560
M_multispora_1_3762	Melanohalea	multispora	Esslinger, T.L.	Esslinger 18757 (TLE)	USA	Idaho	JQ813561
M_multispora_1_3780	Melanohalea	multispora	Leavitt, S.D.	Leavitt 10-003a (F)	USA	Washington	JQ813562
M_multispora_1_3781	Melanohalea	multispora	Leavitt, S.D.	Leavitt 10-003b (F)	USA	Washington	JQ813563
M_multispora_1_4010	Melanohalea	multispora	Lendemer, J.	Lendemer 11408 (NY)	USA	California	JQ813564
M_multispora_1_4299	Melanohalea	multispora	Leavitt, S.D.	Leavitt 10.site12.01 (F)	USA	Washington	JQ813565
M_multispora_1_4300	Melanohalea	multispora	Leavitt, S.D.	Leavitt 10.site12.02 (F)	USA	Washington	JQ813566
M_multispora_1_4301	Melanohalea	multispora	Leavitt, S.D.	Leavitt 10.site12.03 (F)	USA	Washington	JQ813567
M_multispora_1_4302	Melanohalea	multispora	Leavitt, S.D.	Leavitt 10.site12.04 (F)	USA	Washington	JQ813568
M_multispora_1_4334	Melanohalea	multispora	Leavitt, S.D.	Leavitt 10.site35.01 (F)	USA	Washington	JQ813569
M_multispora_1_4335	Melanohalea	multispora	Leavitt, S.D.	Leavitt 10.site36.01 (F)	USA	Washington	JQ813570
M_multispora_1_4336	Melanohalea	multispora	Leavitt, S.D.	Leavitt 10.site36.02 (F)	USA	Washington	JQ813571
M_multispora_1_4337	Melanohalea	multispora	Leavitt, S.D.	Leavitt 10.site36.03 (F)	USA	Washington	JQ813572
M_multispora_1_Essl16555	Melanohalea	multispora	Esslinger, T.L.	Esslinger 16555 (TLE)	USA	Oregon	JQ813573
M_multispora_2_4653	Melanohalea	multispora	Bjork, C.	Bjork 13320 (UBC)	Canada	British Columbia	JQ813574
M_multispora_2_4837	Melanohalea	multispora	Esslinger, T.L.	Esslinger BP100-1 (TLE)	Canada	British Columbia	JQ813575
M_multispora_3_3750	Melanohalea	multispora	Esslinger, T.L.	Esslinger 18888 (TLE)	USA	California	JQ813576
M_multispora_3_3756	Melanohalea	multispora	Walton, J.	Walton 11126 (YOSE)	USA	Caliifornia	JQ813577
M_multispora_3_3763	Melanohalea	multispora	Esslinger, T.L.	Esslinger 18673 (TLE)	USA	Idaho	JQ813578
M_multispora_3_3902	Melanohalea	multispora	Spribille, T.	Spribille 21122 (GZU)	USA	Montana	JQ813579
M_multispora_3_3909	Melanohalea	multispora	Spribille, T.	Spribille 20869 (GZU)	USA	Montana	JQ813580
M_multispora_3_3910	Melanohalea	multispora	Spribille, T.	Spribille 20848 (GZU)	USA	Montana	JQ813581
M_multispora_3_3914	Melanohalea	multispora	Spribille, T.	Spribille 21146 (GZU)	USA	Montana	JQ813582
M_multispora_3_4104	Melanohalea	multispora	Crespo, A.	Crespo 6000b (MAF)	USA	California	JQ813583
M_multispora_3_4267	Melanohalea	multispora	Glacy, L.	Glacy s.n. (F)	USA	California	JQ813584
M_multispora_3_4273	Melanohalea	multispora	Leavitt, S.D.	Leavitt 10.site32.05 (F)	USA	Washington	JQ813585
M_multispora_3_4283	Melanohalea	multispora	Leavitt, S.D.	Leavitt 10.site33.02 (F)	USA	Washington	JQ813586
M_multispora_3_4311	Melanohalea	multispora	Leavitt, S.D.	Leavitt 10.site16.03 (F)	USA	Oregon	JQ813587
M_multispora_3_4344	Melanohalea	multispora	Leavitt, S.D.	Leavitt 10.site38.03 (F)	USA	Idaho	JQ813588
M_multispora_3_4350	Melanohalea	multispora	Leavitt, S.D.	Leavitt 10.site39.02 (F)	USA	Washington	JQ813589
M_multispora_3_4355	Melanohalea	multispora	Leavitt, S.D.	Leavitt 10.site40.02 (F)	USA	Idaho	JQ813590
M_multispora_3_4368	Melanohalea	multispora	Leavitt, S.D.	Leavitt 10.site46.01 (F)	USA	Washington	JQ813591
M_multispora_3_4431	Melanohalea	multispora	McCune, B.	McCune 30955 (OSU)	USA	Oregon	JQ813592
M_multispora_3_4655	Melanohalea	multispora	Goward, T	Goward 10-50 (UBC)	Canada	British Columbia	JQ813593
M_multispora_3_4656	Melanohalea	multispora	Goward, T	Goward 07-238 (UBC)	Canada	British Columbia	JQ813594
M_multispora_3_4661	Melanohalea	multispora	Goward, T	Goward 06-893 (UBC)	Canada	British Columbia	JQ813595
M_multispora_3_4663	Melanohalea	multispora	Goward, T	Goward 07-292 (UBC)	Canada	British Columbia	JQ813596
M_multispora_3_4666	Melanohalea	multispora	Bjork, C.	Bjork 17994 (UBC)	Canada	British Columbia	JQ813597
M_multispora_3_4684	Melanohalea	multispora	Goward, T	Goward 07-200a (UBC)	Canada	British Columbia	JQ813598
M_multispora_3_4815	Melanohalea	multispora	Esslinger, T.L.	Esslinger BP117-3 (TLE)	USA	Washington	JQ813599
M_multispora_3_4882	Melanohalea	multispora	Esslinger, T.L.	Esslinger BP73-4 (TLE)	USA	Alaska	JQ813600
M_multispora_3_4885	Melanohalea	multispora	Esslinger, T.L.	Esslinger BP78-1 (TLE)	USA	Alaska	JQ813601
M_olivacea_3657	Melanohalea	olivacea	Ren, Qiang	Ren s.n. (SDNU)	China	Heilongijang	JQ813602
M_olivacea_3662	Melanohalea	olivacea	Ren, Qiang	Ren s.n. (SDNU)	China	Heilongijang	JQ813603
M_olivacea_4106	Melanohalea	olivacea	Suija Ave 272	TU45196 (TU)	Estonia	unknown	JQ813604
M_olivacea_4393	Melanohalea	olivacea	McCune, B.	McCune 30737 (OSU)	USA	Alaska	JQ813605
M_olivacea_4499	Melanohalea	olivacea var. albopunctata	Bjerke, J.W	Bjerke 6-9-2010 (TLE)	Norway	Troms	JQ813606
M_olivacea_4624	Melanohalea	olivacea	Ohmura, Y.	Y. Ohmura 7132 (F)	Japan	Honshu	JQ813607
M_olivacea_4665	Melanohalea	olivacea	Goward, T	Goward 02-1400 (UBC)	Norway	unknown	JQ813608
M_olivacea_4867	Melanohalea	olivacea	Esslinger, T.L.	Esslinger BP59-1 (TLE)	USA	Alaska	JQ813609
M_olivacea_4869	Melanohalea	olivacea	Esslinger, T.L.	Esslinger BP65-2 (TLE)	USA	Alaska	JQ813610
M_olivacea_5156	Melanohalea	olivacea	Esslinger, T.L.	Esslinger BP42-3 (TLE)	USA	Alaska	JQ813611
M_olivacea_5162	Melanohalea	olivacea	Esslinger, T.L.	Esslinger BP45-2 (TLE)	USA	Alaska	JQ813612
M_olivacea_5238	Melanohalea	olivacea	Esslinger, T.L.	Esslinger BP31-2 (TLE)	USA	Alaska	JQ813613
M_olivacea_5248	Melanohalea	olivacea	Esslinger, T.L.	Esslinger BP34-1 (TLE)	USA	Alaska	JQ813614
M_olivacea_5250	Melanohalea	olivacea	Esslinger, T.L.	Esslinger BP37-1 (TLE)	USA	Alaska	JQ813615
M_olivacea_5252	Melanohalea	olivacea	Esslinger, T.L.	Esslinger BP39-1 (TLE)	USA	Alaska	JQ813616
M_olivacea_5973	Melanohalea	olivacea var. albopunctata	Spribille, T.	Spribille 23572 (GZU)	Russia	Primorskiy Krai	JQ813617
M_olivacea_5975	Melanohalea	olivacea var. albopunctata	Spribille, T.	Spribille 23573 (GZU)	Russia	Primorskiy Krai	JQ813618
M_olivacea_5977	Melanohalea	olivacea	Spribille, T.	Spribille 23632 (GZU)	Russia	Primorskiy Krai	JQ813619
M_olivacea_5978	Melanohalea	olivacea var. albopunctata	Spribille, T.	Spribille 23632 (GZU)	Russia	Primorskiy Krai	JQ813620
M_olivacea_5979	Melanohalea	olivacea	Spribille, T.	Spribille 30596 (GZU)	Russia	Khabarovsky Krai	JQ813621
M_olivacea_5984	Melanohalea	cf. olivacea	Spribille, T.	Spribille 30853 (GZU)	Russia	Khabarovsky Krai	JQ813622
M_olivacea_5985	Melanohalea	olivacea (squamulose)	Spribille, T.	Spribille 30680 (GZU)	Russia	Khabarovsky Krai	JQ813623
M_olivacea_5998	Melanohalea	olivacea var. albopunctata	Spribille, T.	Spribille 23637 (GZU)	Russia	Primorskiy Krai	JQ813624
M_olivacea_6000	Melanohalea	olivacea var. albopunctata	Spribille, T.	Spribille 23915 (GZU)	Russia	Primorskiy Krai	JQ813625
M_olivacea_6002	Melanohalea	olivacea var. albopunctata	Spribille, T.	Spribille 30588 (GZU)	Russia	Primorskiy Krai	JQ813626
M_olivacea_6003	Melanohalea	olivacea	Spribille, T.	Spribille 30643 (GZU)	Russia	Primorskiy Krai	JQ813627
M_olivacea_6004	Melanohalea	olivacea	Spribille, T.	Spribille 30683 (GZU)	Russia	Primorskiy Krai	JQ813628
M_olivacea_6005	Melanohalea	olivacea var. albopunctata	Spribille, T.	Spribille 30685 (GZU)	Russia	Primorskiy Krai	JQ813629
M_olivacea_6006	Melanohalea	olivacea	Spribille, T.	Spribille 30685 (GZU)	Russia	Primorskiy Krai	JQ813630
M_olivacea_6007	Melanohalea	olivacea	Spribille, T.	Spribille 30794 (GZU)	Russia	Primorskiy Krai	JQ813631
M_olivacea_6009	Melanohalea	olivacea	Spribille, T.	Spribille 31125 (GZU)	Russia	Primorskiy Krai	JQ813632
M_olivacea_6010	Melanohalea	olivacea	Spribille, T.	Spribille 31307 (GZU)	Russia	Primorskiy Krai	JQ813633
M_olivacea_6012	Melanohalea	olivacea	Spribille, T.	Spribille 31886 (GZU)	Russia	Primorskiy Krai	JQ813634
M_olivacea_MAF7666	Melanohalea	olivacea	Crespo, et al.	7666 (MAF)	Spain	unknown	JQ813635
M_olivacea_UPS388154	Melanohalea	olivacea	unknown	388154 (UPS)	Sweden	unknown	JQ813636
M_olivaceoides_1_4676	Melanohalea	olivacea	Bjork, C.	Bjork 16460 (UBC)	Canada	British Columbia	JQ813637
M_olivaceoides_1_4891	Melanohalea	olivacea	Esslinger, T.L.	Esslinger BP80-1 (TLE)	USA	Alaska	JQ813638
M_olivaceoides_1_5216	Melanohalea	olivaceoides	Esslinger, T.L.	Esslinger BP19-4 (TLE)	Canada	Yukon Terr.	JQ813639
M_olivaceoides_1_5228	Melanohalea	olivaceoides	Esslinger, T.L.	Esslinger BP25-2 (TLE)	USA	Alaska	JQ813640
M_olivaceoides_1_5230	Melanohalea	olivaceoides	Esslinger, T.L.	Esslinger BP28-1 (TLE)	USA	Alaska	JQ813641
M_olivaceoides_1_5235	Melanohalea	olivaceoides	Esslinger, T.L.	Esslinger BP30-3 (TLE)	USA	Alaska	JQ813642
M_olivaceoides_1_5239	Melanohalea	olivaceoides	Esslinger, T.L.	Esslinger BP31-3 (TLE)	USA	Alaska	JQ813643
M_olivaceoides_1_5249	Melanohalea	olivaceoides	Esslinger, T.L.	Esslinger BP34-2 (TLE)	USA	Alaska	JQ813644
M_olivaceoides_2_4859	Melanohalea	olivaceoides	Esslinger, T.L.	Esslinger BP50-1 (TLE)	USA	Alaska	JQ813645
M_olivaceoides_2_4895	Melanohalea	olivaceoides	Esslinger, T.L.	Esslinger BP81-1 (TLE)	USA	Alaska	JQ813646
M_poeltii_3644	Melanohalea	poeltii	Wang, Hai-Ying	20084048 (SDNU)	China	Sichuan	JQ813647
M_poeltii_3659	Melanohalea	poeltii	Wang, Hai-Ying	200840931-1 (SDNU)	China	Sichuan	JQ813648
M_poeltii_6048	Melanohalea	poeltii	Divakar, P.K.	Divakar 3929/A (MAF)	India	North Sikkim	JQ813649
M_septentrionalis_3682	Melanohalea	septentrionalis	Coppins, B.J.	Coppins 23033 (F)	Scotland	Easterness	JQ813650
M_septentrionalis_4195	Melanohalea	septentrionalis	Lumbsch, H.T.	Lumbsch 20113a (F)	USA	Michigan	JQ813651
M_septentrionalis_4197	Melanohalea	septentrionalis	Lumbsch, H.T.	Lumbsch 20117a (F)	USA	Michigan	JQ813652
M_septentrionalis_4391	Melanohalea	septentrionalis	McCune, B.	McCune 30779 (OSU)	USA	Alaska	JQ813653
M_septentrionalis_4392	Melanohalea	septentrionalis	McCune, B.	McCune 30781 (OSU)	USA	Alaska	JQ813654
M_septentrionalis_4846	Melanohalea	septentrionalis	Esslinger, T.L.	Esslinger BP97-6 (TLE)	Canada	British Columbia	JQ813655
M_septentrionalis_4856	Melanohalea	septentrionalis	Esslinger, T.L.	Esslinger BP47-1 (TLE)	USA	Alaska	JQ813656
M_septentrionalis_4861	Melanohalea	septentrionalis	Esslinger, T.L.	Esslinger BP51-1 (TLE)	USA	Alaska	JQ813657
M_septentrionalis_4862	Melanohalea	septentrionalis	Esslinger, T.L.	Esslinger BP53-1 (TLE)	USA	Alaska	JQ813658
M_septentrionalis_4863	Melanohalea	septentrionalis	Esslinger, T.L.	Esslinger BP53-2 (TLE)	USA	Alaska	JQ813659
M_septentrionalis_4865	Melanohalea	septentrionalis	Esslinger, T.L.	Esslinger BP57-1 (TLE)	USA	Alaska	JQ813660
M_septentrionalis_4881	Melanohalea	septentrionalis	Esslinger, T.L.	Esslinger BP73-3 (TLE)	USA	Alaska	JQ813661
M_septentrionalis_4886	Melanohalea	septentrionalis	Esslinger, T.L.	Esslinger BP78-2 (TLE)	USA	Alaska	JQ813662
M_septentrionalis_5157	Melanohalea	septentrionalis	Esslinger, T.L.	Esslinger BP42-4 (TLE)	USA	Alaska	JQ813663
M_septentrionalis_5160	Melanohalea	septentrionalis	Esslinger, T.L.	Esslinger BP44-1 (TLE)	USA	Alaska	JQ813664
M_septentrionalis_5163	Melanohalea	septentrionalis	Esslinger, T.L.	Esslinger BP46-1 (TLE)	USA	Alaska	JQ813665
M_septentrionalis_5191	Melanohalea	septentrionalis	Esslinger, T.L.	Esslinger BP2-2 (TLE)	Canada	Alberta	JQ813666
M_septentrionalis_5214	Melanohalea	septentrionalis	Esslinger, T.L.	Esslinger BP19-2 (TLE)	Canada	Yukon Terr.	JQ813667
M_septentrionalis_5215	Melanohalea	septentrionalis	Esslinger, T.L.	Esslinger BP19-3 (TLE)	Canada	Yukon Terr.	JQ813668
M_septentrionalis_5229	Melanohalea	septentrionalis	Esslinger, T.L.	Esslinger BP25-3 (TLE)	USA	Alaska	JQ813669
M_septentrionalis_5233	Melanohalea	septentrionalis	Esslinger, T.L.	Esslinger BP30-1 (TLE)	USA	Alaska	JQ813670
M_septentrionalis_5247	Melanohalea	septentrionalis	Esslinger, T.L.	Esslinger BP32-1 (TLE)	USA	Alaska	JQ813671
M_septentrionalis_5251	Melanohalea	septentrionalis	Esslinger, T.L.	Esslinger BP37-2 (TLE)	USA	Alaska	JQ813672
M_septentrionalis_5254	Melanohalea	septentrionalis	Esslinger, T.L.	Esslinger BP40-1 (TLE)	USA	Alaska	JQ813673
M_septentrionalis_5770	Melanohalea	septentrionalis	Esslinger, T.L.	Esslinger BP142-1 (TLE)	USA	Minnesota	JQ813674
M_septentrionalis_5772	Melanohalea	septentrionalis	Esslinger, T.L.	Esslinger BP143-1 (TLE)	USA	Minnesota	JQ813675
M_septentrionalis_5982	Melanohalea	septentrionalis	Esslinger, T.L.	Esslinger BP80-2 (TLE)	USA	Alaska	JQ813676
M_septentrionalis_5994	Melanohalea	septentrionalis	Esslinger, T.L.	Esslinger BP80-4 (TLE)	USA	Alaska	JQ813677
M_septentrionalis_5995	Melanohalea	septentrionalis	Spribille, T.	Spribille 27379 (GZU)	USA	Alaska	JQ813678
M_septentrionalis_6011	Melanohalea	septentrionalis	Spribille, T.	Spribille 31760 (GZU)	Russia	Primorskiy Krai	JQ813679
M_septentrionalis_Ahti60893	Melanohalea	septentrionalis	Ahti, T	Ahti 60893 (H)	Finland	unknown	JQ813680
M_subelegantula_3747	Melanohalea	subelegantula	Esslinger, T.L.	Esslinger 18877 (TLE)	USA	California	JQ813681
M_subelegantula_3748	Melanohalea	subelegantula	Walton	Walton 11095 (YOSE)	USA	California	JQ813682
M_subelegantula_3755	Melanohalea	subelegantula	Walton	Walton 11224 (YOSE)	USA	California	JQ813683
M_subelegantula_4813	Melanohalea	subelegantula	Esslinger, T.L.	Esslinger BP117-1 (TLE)	USA	Washington	JQ813684
M_subelegantula_4822	Melanohalea	subelegantula	Esslinger, T.L.	Esslinger BP112-2 (TLE)	Canada	British Columbia	JQ813685
M_subelegantula_4839	Melanohalea	subelegantula	Esslinger, T.L.	Esslinger BP99-2 (TLE)	Canada	British Columbia	JQ813686
M_subelegantula_4840	Melanohalea	subelegantula	Esslinger, T.L.	Esslinger BP98-1 (TLE)	Canada	British Columbia	JQ813687
M_subelegantula_4887	Melanohalea	subelegantula	Esslinger, T.L.	Esslinger BP78-3 (TLE)	USA	Alaska	JQ813688
M_subelegantula_4901	Melanohalea	subelegantula	Esslinger, T.L.	Esslinger BP86-2 (TLE)	Canada	Yukon Territory	JQ813689
M_subelegantula_Essl16132	Melanohalea	subelegantula	Esslinger, T.L.	Esslinger 16132 (TLE)	USA	unknown	JQ813690
M_subexasperata_3649	Melanohalea	subexasperata	Wang, Hai-Ying	20084074-1 (SDNU)	China	Sichuan	JQ813691
M_subexasperata_3655	Melanohalea	subexasperata	Du, Yuan-Da	20084031-1 (SDNU)	China	Yunnan	JQ813692
M_subolivacea_1_3964	Melanohalea	subolivacea	Leavitt, S.D.	Leavitt 1036.FW5 (F)	USA	Utah	JQ813693
M_subolivacea_1_3979	Melanohalea	subolivacea	Leavitt, S.D.	Leavitt 1036.FW2 (F)	USA	Utah	JQ813694
M_subolivacea_1_3989	Melanohalea	subolivacea	Leavitt, S.D.	Leavitt 1036.FW7 (F)	USA	Utah	JQ813695
M_subolivacea_1_3991	Melanohalea	subolivacea	Leavitt, S.D.	Leavitt 1036.FW6 (F)	USA	Utah	JQ813696
M_subolivacea_1_4125	Melanohalea	subolivacea	Leavitt, S.D.	Leavitt 10-317 (F)	USA	Colorado	JQ813697
M_subolivacea_1_4126	Melanohalea	subolivacea	Leavitt, S.D.	Leavitt 10-318 (F)	USA	Colorado	JQ813698
M_subolivacea_1_4127	Melanohalea	subolivacea	Leavitt, S.D.	Leavitt 10-319 (F)	USA	Colorado	JQ813699
M_subolivacea_1_4128	Melanohalea	subolivacea	Leavitt, S.D.	Leavitt 10-321 (F)	USA	Colorado	JQ813700
M_subolivacea_1_4605	Melanohalea	subolivacea	Leavitt, S.D.	Leavitt 11-015 (F)	USA	Utah	JQ813701
M_subolivacea_1_4605	Melanohalea	subolivacea1	Leavitt, S.D.	Leavitt 11-015 (F)	USA	Utah	JQ813701
M_subolivacea_2_3613	Melanohalea	subolivacea	Nash, T.H.	Nash 46034 (ASU)	Mexico	Pico de Orizaba	JQ813703
M_subolivacea_2_3614	Melanohalea	subolivacea	Esslinger, T.L.	Esslinger 18782 (TLE)	USA	Idaho	JQ813702
M_subolivacea_2_3739	Melanohalea	subolivacea	Perez-Perez	3731 (HEMIM)	Mexico	Morelos	JQ813703
M_subolivacea_2_3749	Melanohalea	subolivacea	Esslinger, T.L.	Esslinger 19042 (TLE)	USA	California	JQ813704
M_subolivacea_2_3751	Melanohalea	subolivacea	Esslinger, T.L.	Esslinger 18873 (TLE)	USA	California	JQ813705
M_subolivacea_2_3764	Melanohalea	subolivacea	Esslinger, T.L.	Esslinger 18756 (TLE)	USA	Idaho	JQ813706
M_subolivacea_2_3767	Melanohalea	subolivacea	Esslinger, T.L.	Esslinger 18832 (TLE)	USA	Utah	JQ813707
M_subolivacea_2_3769	Melanohalea	subolivacea	Henson	Henson 2/2009A2 (TLE)	USA	Colorado	JQ813708
M_subolivacea_2_3773	Melanohalea	subolivacea	Leavitt, S.D.	Leavitt 09-506 (F)	USA	Nevada	JQ813709
M_subolivacea_2_3908	Melanohalea	subolivacea	Spribille, T.	Spribille 20534 (GZU)	Canada	Alberta	JQ813710
M_subolivacea_2_3911	Melanohalea	subolivacea	Spribille, T.	Spribille 20721 (GZU)	USA	Montana	JQ813711
M_subolivacea_2_3912	Melanohalea	subolivacea	Spribille, T.	Spribille 20459 (GZU)	USA	Montana	JQ813712
M_subolivacea_2_3913	Melanohalea	subolivacea	Spribille, T.	Spribille 20763 (GZU)	USA	Montana	JQ813713
M_subolivacea_2_3915	Melanohalea	subolivacea	Spribille, T.	Spribille 21231 (GZU)	USA	Montana	JQ813714
M_subolivacea_2_3981	Melanohalea	subolivacea	Leavitt, S.D.	Leavitt 10-30.RC1 (F)	USA	Utah	JQ813715
M_subolivacea_2_3983	Melanohalea	subolivacea	Leavitt, S.D.	Leavitt 10-30.RC2 (F)	USA	Utah	JQ813716
M_subolivacea_2_3984	Melanohalea	subolivacea	Leavitt, S.D.	Leavitt 10-40.KC2 (F)	USA	Utah	JQ813717
M_subolivacea_2_3985	Melanohalea	subolivacea	Leavitt, S.D.	Leavitt 10-40.KC3 (F)	USA	Utah	JQ813718
M_subolivacea_2_3986	Melanohalea	subolivacea	Leavitt, S.D.	Leavitt 10-40.KC1 (F)	USA	Utah	JQ813719
M_subolivacea_2_3987	Melanohalea	subolivacea (form with many tiny papillae on surface)	Leavitt, S.D.	Leavitt 10-40.KC4a (F)	USA	Utah	JQ813720
M_subolivacea_2_3988	Melanohalea	subolivacea (smooth form)	Leavitt, S.D.	Leavitt 10-40.KC4b (F)	USA	Utah	JQ813721
M_subolivacea_2_4012	Melanohalea	subolivacea	Lendemer	Lendemer 14631 (NY)	USA	California	JQ813722
M_subolivacea_2_4105	Melanohalea	subolivacea	Crespo, A.	Crespo 6009k (MAF)	USA	California	JQ813723
M_subolivacea_2_4117	Melanohalea	subolivacea	Sweat, K.	Sweat 1006 (ASU)	USA	Arizona	JQ813724
M_subolivacea_2_4118	Melanohalea	subolivacea	Glacy, L.	Glacy s.n. (F)	USA	California	JQ813725
M_subolivacea_2_4119	Melanohalea	subolivacea	Glacy, L.	Glacy s.n. (F)	USA	California	JQ813726
M_subolivacea_2_4120	Melanohalea	subolivacea	Glacy, L.	Glacy s.n. (F)	USA	California	JQ813727
M_subolivacea_2_4121	Melanohalea	subolivacea	Glacy, L.	Glacy s.n. (F)	USA	California	JQ813728
M_subolivacea_2_4122	Melanohalea	subolivacea	Leavitt, S.D.	Leavitt 10-305 (F)	USA	Colorado	JQ813729
M_subolivacea_2_4123	Melanohalea	subolivacea	Leavitt, S.D.	Leavitt 10-307 (F)	USA	Colorado	JQ813730
M_subolivacea_2_4124	Melanohalea	subolivacea	Leavitt, S.D.	Leavitt 10-309 (F)	USA	Colorado	JQ813731
M_subolivacea_2_4129	Melanohalea	subolivacea	Leavitt, S.D.	Leavitt 10-326 (F)	USA	Colorado	JQ813732
M_subolivacea_2_4130	Melanohalea	subolivacea	Leavitt, S.D.	Leavitt 10-330 (F)	USA	Colorado	JQ813733
M_subolivacea_2_4131	Melanohalea	subolivacea	Leavitt, S.D.	Leavitt 10-332 (F)	USA	Colorado	JQ813734
M_subolivacea_2_4132	Melanohalea	subolivacea	Leavitt, S.D.	Leavitt 10-335 (F)	USA	Colorado	JQ813735
M_subolivacea_2_4133	Melanohalea	subolivacea	Leavitt, S.D.	Leavitt 10-336 (F)	USA	Colorado	JQ813736
M_subolivacea_2_4134	Melanohalea	subolivacea	Leavitt, S.D.	Leavitt 10-337 (F)	USA	Colorado	JQ813737
M_subolivacea_2_4135	Melanohalea	subolivacea	Leavitt, S.D.	Leavitt 10-338 (F)	USA	Colorado	JQ813738
M_subolivacea_2_4136	Melanohalea	subolivacea	Leavitt, S.D.	Leavitt 10-343 (F)	USA	Colorado	JQ813739
M_subolivacea_2_4196	Melanohalea	subolivacea	Lumbsch, H.T.	Lumbsch 20116a (F)	USA	Michigan	JQ813740
M_subolivacea_2_4209	Melanohalea	subolivacea	Leavitt, S.D.	Leavitt 10-361 (F)	USA	Nevada	JQ813741
M_subolivacea_2_4233	Melanohalea	subolivacea	Kellison, C.	Kellison s.n. (F)	USA	California	JQ813742
M_subolivacea_2_4234	Melanohalea	subolivacea	Kellison, C.	Kellison s.n. (F)	USA	California	JQ813743
M_subolivacea_2_4235	Melanohalea	subolivacea	Kellison, C.	Kellison s.n. (F)	USA	California	JQ813744
M_subolivacea_2_4236	Melanohalea	subolivacea	Kellison, C.	Kellison s.n. (F)	USA	California	JQ813745
M_subolivacea_2_4266	Melanohalea	subolivacea	Glacy, L.	Kellison s.n. (F)	USA	California	JQ813746
M_subolivacea_2_4269	Melanohalea	subolivacea	Glacy, L.	Kellison s.n. (F)	USA	California	JQ813747
M_subolivacea_2_4296	Melanohalea	subolivacea	Leavitt, S.D.	Leavitt 10.site10.01 (F)	USA	Washington	JQ813748
M_subolivacea_2_4298	Melanohalea	subolivacea	Leavitt, S.D.	Leavitt 10.site11.01 (F)	USA	Washington	JQ813749
M_subolivacea_2_4309	Melanohalea	subolivacea	Leavitt, S.D.	Leavitt 10.site13.01 (F)	USA	Washington	JQ813750
M_subolivacea_2_4341	Melanohalea	subolivacea	Leavitt, S.D.	Leavitt 10.site37.01 (F)	USA	Washington	JQ813751
M_subolivacea_2_4377	Melanohalea	subolivacea	Leavitt, S.D.	Leavitt 10.501 (F)	USA	Washington	JQ813752
M_subolivacea_2_4383	Melanohalea	subolivacea	McCune, B.	McCune 30107 (OSU)	USA	Oregon	JQ813753
M_subolivacea_2_4601	Melanohalea	subolivacea	Leavitt, S.D.	Leavitt 11-011 (F)	USA	Utah	JQ813754
M_subolivacea_2_4602	Melanohalea	subolivacea	Leavitt, S.D.	Leavitt 11-012 (F)	USA	Utah	JQ813755
M_subolivacea_2_4604	Melanohalea	subolivacea	Leavitt, S.D.	Leavitt 11-014 (F)	USA	Utah	JQ813756
M_subolivacea_2_4606	Melanohalea	subolivacea	Leavitt, S.D.	Leavitt 11-016 (F)	USA	Utah	JQ813758
M_subolivacea_2_4607	Melanohalea	subolivacea	Leavitt, S.D.	Leavitt 11-017 (F)	USA	Utah	JQ813759
M_subolivacea_2_4608	Melanohalea	subolivacea	Leavitt, S.D.	Leavitt 11-018 (F)	USA	Utah	JQ813760
M_subolivacea_2_4609	Melanohalea	subolivacea	Leavitt, S.D.	Leavitt 11-019 (F)	USA	Utah	JQ813761
M_subolivacea_2_4611	Melanohalea	subolivacea	Leavitt, S.D.	Leavitt 11-021 (F)	USA	Utah	JQ813762
M_subolivacea_2_4613	Melanohalea	subolivacea	Leavitt, S.D.	Leavitt 11-023 (F)	USA	Utah	JQ813763
M_subolivacea_2_4614	Melanohalea	subolivacea	Leavitt, S.D.	Leavitt 11-024 (F)	USA	Utah	JQ813764
M_subolivacea_2_4636	Melanohalea	subolivacea	Goward, T	Goward 09-89a (UBC)	Canada	British Columbia	JQ813765
M_subolivacea_2_4654	Melanohalea	subolivacea	Holzinger, J.	Holzinger 1315 (UBC)	USA	California	JQ813766
M_subolivacea_2_4657	Melanohalea	subolivacea	Bjork, C.	Bjork 21168 (UBC)	USA	Idaho	JQ813767
M_subolivacea_2_4658	Melanohalea	subolivacea	Bjork, C.	Bjork 21173 (UBC)	Canada	British Columbia	JQ813768
M_subolivacea_2_4659	Melanohalea	subolivacea	Bjork, C.	Bjork 21550 (UBC)	Canada	British Columbia	JQ813769
M_subolivacea_2_4660	Melanohalea	subolivacea	Goward, T	Goward 10-30 (UBC)	Canada	British Columbia	JQ813770
M_subolivacea_2_4662	Melanohalea	subolivacea	Holzinger, J.	Holzinger 1139 (UBC)	USA	Arizona	JQ813771
M_subolivacea_2_4819	Melanohalea	subolivacea	Esslinger, T.L.	Esslinger BP115-3 (TLE)	USA	Washington	JQ813772
M_subolivacea_2_5189	Melanohalea	subolivaceae (papillate)	McCune, B.	McCune 31176 (OSU)	USA	Oregon	JQ813773
M_subolivacea_2_5202	Melanohalea	subolivacea	Esslinger, T.L.	Esslinger BP138-1 (TLE)	USA	North Dakota	JQ813774
M_subolivacea_2_5203	Melanohalea	subolivacea	Esslinger, T.L.	Esslinger BP135-1 (TLE)	USA	Montana	JQ813775
M_subolivacea_2_5207	Melanohalea	subolivacea (laciniate form)	Esslinger, T.L.	Esslinger BP134-3 (TLE)	USA	Montana	JQ813776
M_subolivacea_2_5243	Melanohalea	subolivacea	Esslinger, T.L.	Esslinger BP124-2 (TLE)	USA	Washington	JQ813777
M_trabeculata_3920	Melanohalea	trabeculata	Spribille, T.	Spribille s.n. (GZU)	USA	Alaska	JQ813778
M_trabeculata_4857	Melanohalea	trabeculata	Esslinger, T.L.	Esslinger BP47-2 (TLE)	USA	Alaska	JQ813779
M_trabeculata_4868	Melanohalea	trabeculata	Esslinger, T.L.	Esslinger BP65-1 (TLE)	USA	Alaska	JQ813780
M_trabeculata_4876	Melanohalea	trabeculata	Esslinger, T.L.	Esslinger BP72-1 (TLE)	USA	Alaska	JQ813781
M_trabeculata_4890	Melanohalea	trabeculata	Esslinger, T.L.	Esslinger BP79-1 (TLE)	USA	Alaska	JQ813782
M_trabeculata_4896	Melanohalea	trabeculata	Esslinger, T.L.	Esslinger BP81-2 (TLE)	USA	Alaska	JQ813783
M_trabeculata_5161	Melanohalea	trabeculata	Esslinger, T.L.	Esslinger BP45-1 (TLE)	USA	Alaska	JQ813784
M_trabeculata_5769	Melanohalea	trabeculata	Esslinger, T.L.	Esslinger BP141-2 (TLE)	USA	Minnesota	JQ813785
M_trabeculata_5988	Melanohalea	trabeculata	Spribille, T.	Spribille 27478 (GZU)	USA	Alaska	JQ813786
M_trabeculata_5996	Melanohalea	trabeculata	Spribille, T.	Spribille 27391 (GZU)	USA	Alaska	JQ813787
M_ushuaiensis_Arg_6045	Melanohalea	ushuaiensis	unknown	Argentina SC 1938 (MAF)	Argentina	unknown	JQ813788
M_ushuaiensis_Chile_6046	Melanohalea	ushuaiensis	unknown	Chile 332 (MAF)	Chile	unknown	JQ813789
M_ushuaiensis_Chile_6047	Melanohalea	ushuaiensis	unknown	Chile 337 (MAF)	Chile	unknown	JQ813790

## Sheet: Sheet1
M_exasperatula_3666		M_subolivacea_2_3613			Month		Subspecies
M_exasperatula_3746		M_subolivacea_2_3614
M_exasperatula_3761		M_subolivacea_2_3739
M_exasperatula_3768		M_subolivacea_2_3749
M_exasperatula_3770		M_subolivacea_2_3751
M_exasperatula_3775		M_subolivacea_2_3764			Jul
M_exasperatula_3776		M_subolivacea_2_3767			June
M_exasperatula_3779		M_subolivacea_2_3769
M_exasperatula_3898		M_subolivacea_2_3773
M_exasperatula_3926		M_subolivacea_2_3908
M_exasperatula_4099		M_subolivacea_2_3911
M_exasperatula_4100		M_subolivacea_2_3912
M_exasperatula_4101		M_subolivacea_2_3913
M_exasperatula_4102		M_subolivacea_2_3915			Nov
M_exasperatula_4103		M_subolivacea_2_3981
M_exasperatula_4108		M_subolivacea_2_3983
M_exasperatula_4109		M_subolivacea_2_3984			Aug
M_exasperatula_4111		M_subolivacea_2_3985
M_exasperatula_4115		M_subolivacea_2_3986
M_exasperatula_4116		M_subolivacea_2_3987
M_exasperatula_4198		M_subolivacea_2_3988			Aug
M_exasperatula_4200		M_subolivacea_2_4012			Aug
M_exasperatula_4205		M_subolivacea_2_4105
M_exasperatula_4207		M_subolivacea_2_4117
M_exasperatula_4211		M_subolivacea_2_4118
M_exasperatula_4221		M_subolivacea_2_4119			Aug
M_exasperatula_4232		M_subolivacea_2_4120
M_exasperatula_4268		M_subolivacea_2_4121
M_exasperatula_4274		M_subolivacea_2_4122
M_exasperatula_4275		M_subolivacea_2_4123
M_exasperatula_4277		M_subolivacea_2_4124
M_exasperatula_4278		M_subolivacea_2_4129
M_exasperatula_4282		M_subolivacea_2_4130
M_exasperatula_4312		M_subolivacea_2_4131
M_exasperatula_4313		M_subolivacea_2_4132
M_exasperatula_4321		M_subolivacea_2_4133
M_exasperatula_4329		M_subolivacea_2_4134
M_exasperatula_4339		M_subolivacea_2_4135
M_exasperatula_4345		M_subolivacea_2_4136
M_exasperatula_4346		M_subolivacea_2_4196
M_exasperatula_4349		M_subolivacea_2_4209
M_exasperatula_4354		M_subolivacea_2_4233
M_exasperatula_4357		M_subolivacea_2_4234
M_exasperatula_4358		M_subolivacea_2_4235
M_exasperatula_4359		M_subolivacea_2_4236
M_exasperatula_4360		M_subolivacea_2_4266
M_exasperatula_4369		M_subolivacea_2_4269
M_exasperatula_4628		M_subolivacea_2_4296
M_exasperatula_4631		M_subolivacea_2_4298
M_exasperatula_4632		M_subolivacea_2_4309
M_exasperatula_4633		M_subolivacea_2_4341
M_exasperatula_4634		M_subolivacea_2_4377
M_exasperatula_4635		M_subolivacea_2_4383
M_exasperatula_4637		M_subolivacea_2_4601
M_exasperatula_4642		M_subolivacea_2_4602
M_exasperatula_4643		M_subolivacea_2_4604
M_exasperatula_4650		M_subolivacea_2_4605
M_exasperatula_4651		M_subolivacea_2_4606
M_exasperatula_4652		M_subolivacea_2_4607
M_exasperatula_4812		M_subolivacea_2_4608
M_exasperatula_4814		M_subolivacea_2_4609
M_exasperatula_4816		M_subolivacea_2_4611
M_exasperatula_4825		M_subolivacea_2_4613
M_exasperatula_4830		M_subolivacea_2_4614
M_exasperatula_4832		M_subolivacea_2_4636
M_exasperatula_4838		M_subolivacea_2_4654
M_exasperatula_4847		M_subolivacea_2_4657
M_exasperatula_4848		M_subolivacea_2_4658
M_exasperatula_4853		M_subolivacea_2_4659
M_exasperatula_4858		M_subolivacea_2_4660
M_exasperatula_4860		M_subolivacea_2_4662
M_exasperatula_4866		M_subolivacea_2_4819
M_exasperatula_4870		M_subolivacea_2_5189
M_exasperatula_4872		M_subolivacea_2_5202
M_exasperatula_4873		M_subolivacea_2_5203
M_exasperatula_4875		M_subolivacea_2_5207
M_exasperatula_4878		M_subolivacea_2_5243
M_exasperatula_4880
M_exasperatula_4894
M_exasperatula_4897
M_exasperatula_4899
M_exasperatula_4900
M_exasperatula_5059
M_exasperatula_5060
M_exasperatula_5061
M_exasperatula_5193
M_exasperatula_5198
M_exasperatula_5205
M_exasperatula_5211
M_exasperatula_5213
M_exasperatula_5218					Jul
M_exasperatula_5219					Nov
M_exasperatula_5223					Mar
M_exasperatula_5226					Mar
M_exasperatula_5227					May
M_exasperatula_5231					Oct
M_exasperatula_5236					Jul
M_exasperatula_5768					Jul
M_exasperatula_5991					Aug
M_exasperatula_5992					Jul
M_exasperatula_5993					Jul
M_exasperatula_6051					Jul
M_exasperatula_Essl16554					Jul
M_exasperatula_MAF10213					Jul
M_exasperatula_MAF213					Jun
					Jun
					Jul
					Jul
					Jul
					Jul
					Jul
					Jul
					Jul
					Jul
					Jun
					Jun
					Aug
					Jul
					Aug
					Aug
					Jun
					Aug
					Aug
					May
					Apr
					Jul
					Jul
					Mar
					Jan
					Jan
					Jan
					Jan
					Jan
					Jan
					Jan
					Jan
					Jan
					Mar
					Mar
					Mar
					Jan
					Jul
					Jul
					Aug
					Mar
					Mar
					Apr
					Jul
					Jun
					Apr
					Sep
					Jul
					Jul
					Aug
					Nov
					Nov
					Nov
					Dec
					Dec
					Dec
					Jun
					Dec
					Oct
					Nov
					Jul
					Jul
					Jul
					Jul
					Jul
					Jul
					Jul
					Jul
					Jul
					Jul
					Jul
					Jul
					Jul
					Jul
					Jul
					Jul
					Jul
					Jul
					Jul
					Jul
					Jul
					Aug
					Aug
					Aug
					Aug
					Aug
					Aug
					Aug
					Aug
					Aug
					Aug
					Aug
					Aug
					Aug
					Aug
					Aug
					Aug
					Aug
					Aug
					Aug
					Aug
					Aug
					Aug
					Aug
					Aug
					Aug
					Aug
					Aug
					Aug
					Aug
					Jul
					Jul
					Jul
					Jul
					Jul
					Jul
					Jul
					Jul
					Jul
					Jul
					Jul
					Jul
					Jul
					Jul
					Jul
					Jul
					Jul
					Jul
					Jul
					Jul
					Jul
					Jul
					Jul
					Jul
					Jul
					Jul
					Jul
					Jul
					Jul
					Aug
					Aug
					Aug
					Aug
					Aug
					Aug
					Aug
					Aug
					Aug
					Nov
					Nov
					Nov
					Nov
					Nov
					Nov
					Nov
					Nov
					Nov
					Nov
					Nov
					Nov
					Nov
					Nov
					Nov
					Nov
					Nov
					Nov
					Nov
					Nov
					Nov
					Nov
					Nov
					Nov
					Nov
					Nov
					Nov
					Nov
					Nov
					Nov
					Nov
					Nov
					Nov
					Nov
					Nov
					Nov
					Nov
					Nov
					Nov
					Nov
					Nov
					Nov
					Nov
					Nov
					Nov
					Nov
					Nov
					Nov
					Nov
					Nov
					Nov
					Nov
					Nov
					Nov
					Nov
					Nov
					Nov
					Nov
					Nov
					Nov
					Nov
					Nov
					Nov
					Nov
					Nov
					Nov
					Nov
					Nov
					Nov
					Nov
					Nov
					Nov
					Nov
					Nov
					Nov
					Nov
					Nov
					Nov
					Nov
					Nov
					Nov
					Nov
					Nov
					Nov
					Nov
					Nov
					Nov
					Nov
					Nov
					Nov
					Nov
					Nov
					Nov
					Nov
					Oct
					Oct
					Oct
					Oct
					May
					May
					May
					May
					May
					May
					May
					May
					May
					May
					May
					May
					May
					May
					May
					May
					May
					May
					May
					May
					May
					May
					May
					May
					May
					May
					May
					May
					May
					May
					Feb
					August
					August
					August
					August
					August
					August
					June
					July
					June
					June
					July
					July
					July
					July
					July
					July
					July
					July
					July
					July
					July
					July
					July
					July
					July
					July
					July
					July
					July
					July
					July
					July
					July
					July
					July
					July
					July
					July
					July
					July
					July
					July
					July
					July
					July
					July
					July
					July
					July
					July
					July
					July
					July
					July
					July
					July
					July
					July
					July
					July
					July
					July
					July
					July
					July
					July
					July
					July
					July
					July
					July
					July
					July
					July
					July
					July
					July
					July
					July
					July
					July
					June
					June
					June
					June
					June
					June
					June
					June
					Aug
					Aug
					Aug
					Aug
					Aug
					Aug
					Aug
					Aug
					Aug
					Aug
					Aug
					Aug
